# Supplementary material for: Mammalian ANP32A and ANP32B Proteins Drive Differential Polymerase Adaptations in Avian Influenza Virus
Source: J Virol. 2023 Apr 19;97(5):e00213-23. doi: 10.1128/jvi.00213-23 (PMC10231198; doi:10.1128/jvi.00213-23)
Supplement: Supplemental file 1 — Supplemental file. Download jvi.00213-23-s0001.xlsx, XLSX file, 0.01 MB [file jvi.00213-23-s0001.xlsx]

## Sheet: Mouse
	Paper	DOI	subtype	strain	no of mice	ANP32 adaptations
	Choi et al Sci rep 2017	10.1038/srep40667	H5N8	A/Mallard duck/Korea/W452/2014	4	Q591K (1/4), D701N (4/4)
			H5N8	A/Environment/Korea/W468/2015	4	E627K (4/4)
	Zhang et al, Front micro, 2017	10.3389/fmicb.2017.01763	H5N6	A/Northern Shoveler/Ningxia/488-53/2015	1	E627K
	Song et al J Virol 2009	10.1128/JVI.01373-09	H5N2	A/Aquatic bird/Korea/W81/05	1	E627K
	Li et al Virus res 2009	10.1016/j.virusres.2009.04.008	H5N1	A/wild duck/Hunan/021/2005	1	E627K
	Guo et al, med micro immunol, 2020	10.1007/s00430-020-00656-4	H9N2	A/Chicken/Shandong/416/2016	1	E627K
	Yu et al, vet microbiol, 2017	10.1016/j.vetmic.2017.06.009	H1N2	A/black-necked crane/Zhaotong/ZT-12/2013	2	D701N (2/2)
	Wang et al pLos one 2012	10.1371/journal.pone.0040752	H9N2	A/chicken/Shandong/16/05	1	E627K
	Zhang et al, JGV, 2017	10.1099/jgv.0.000770	H10N7	A/mallard/Beijing/27/2011	1	none
	Xu et al, JGV, 2019	10.1099/jgv.0.001192	H4N6	A/mallard/Beijing/21/2011	1	E627K
	Zhang et al Infec Gen ev 2011	10.1016/j.meegid.2011.07.025	H9N2	A/chicken/Hubei/01/1999	1	E627K
	Wu et al, Infec genet evol, 2019	10.1016/j.meegid.2019.103918	H6N1	A/chicken/Zhejiang/1664/2017	1	E627K
	Zhang et al Virol J 2011	10.1186/1743-422X-8-42	H10N8	A/environment/DT/Hunan/3-9/07	1	E627K
	Mei et al, Infec Genet Evol, 2016	10.1016/j.meegid.2015.10.016	H10N8	A/environment/Dongting Lake/Hunan/3-9/2007	1	E627K
	Yao et al Arch Virol 2013	10.1007/s00705-012-1496-3	H6N6	A/Duck/Hubei/5/10	1	E627K
	Wu et al, Res vet sci, 2020	10.1016/j.rvsc.2020.03.017	H7N7	A/chicken/Jiangxi/C25/2014	1	D701N
	Hu et al, Virol J, 2019	10.1186/s12985-019-1227-4.	H9N2	A/quail/Hong Kong/G1/97	1	none
			H9N2	A/chicken/Shandong/ZB/2007	1	none
	Li et al vet microbiol 2014	10.1016/j.vetmic.2014.06.018	H5N2	A/chicken/Hebei/1102/2010	1	Q591K, D701N
	Yu et al. Virology 2015	10.1016/j.virol.2014.11.031	H7N1	A/Baer’s Pochard/HuNan/414/2010	2	E627K (2/2)
	Wu et al vet microbiol 2009	10.1016/j.vetmic.2009.03.010	H9N2	A/Chicken/Jiangsu/7/2002	1	E627K
	Sang et al Arch Virol 2015	10.1007/s00705-015-2383-5	H9N2	A/Chicken/Shandong/Li-2/2010	1	E627K
	Park et al J Microbiol 2015	10.1007/s12275-015-5329-4	H9N2	A/chicken/Korea/04163/04	1	E627K
	Chen et al vet microbiol 2015	10.1016/j.vetmic.2015.02.016	H7N7	A/Lesser White-fronted Goose/HuNan/412/2010	2	E627K (2/2)
	Yu et al vet microbiol 2014	10.1016/j.vetmic.2014.09.032	H6N1	A/Mallard/SanJiang/275/2007	2	E627K (2/2)
	de Jong et al Virol J 2013	10.1186/1743-422X-10-276	H7N7	A/chicken/Netherlands/621557/03	1	E627K
	Mase et al J Gen Virol 2006	10.1099/vir.0.81843-0	H5N1	A/chicken/Yamaguchi/7/2004	5	E627K (4/5)
	Peng et al Arch Virol 2016	10.1007/s00705-016-2826-7	H5N6	A/duck/Zheijiang/6D2/2013	1	E627K
	Wu et al Arch Virol 2016	10.1007/s00705-015-2722-6	H10N7	A/chicken/Zhejiang/2CP8/2014	1	E627K
	Wu et al, Virol J, 2016	10.1186/s12985-016-0612-5	H5N2	A/duck/Zhejiang/6DK19/2013	1	E627K
	Wu et al infec genet evol, 2017	10.1016/j.meegid.2017.07.026	H5N8	A/duck/Zhejiang/W24/2013	1	E627K
	Nam et al, Arch Virol, 2017	10.1007/s00705-017-3451-9	H5N2	A/Aquatic Bird/Korea/CN2/2009	1	E627K
	Kamiki H et al Viruses, 2018	10.3390/v10110653	H9N2	A/Hong Kong/1073/99	3	E627K 2/3
	Liu et al Arch Virol 2014	10.1007/s00705-014-2062-y	H9N2	A/duck/Jiangsu/01/2008	1	none
	Liang et al mbio, 2019	10.1128/mBio.01162-19.	H7N9	A/pigeon/Shanghai/S1421/2013	3	E627K (3/3)
			H9N2	A/chicken/Henan/5/1998	3	none (3/3)
			H9N2	A/chicken/Guangxi/9/1999	3	E627K (3/3)
